# Supplementary material for: Berberine Effects in Pre-Fibrotic Stages of Non-Alcoholic Fatty Liver Disease—Clinical and Pre-Clinical Overview and Systematic Review of the Literature
Source: Int J Mol Sci. 2024 Apr 10;25(8):4201. doi: 10.3390/ijms25084201 (PMC11050387; doi:10.3390/ijms25084201)
Supplement: Supplementary file 1 [file ijms-25-04201-s001.zip]

Archive with 1 entries (1 files):
- ijms-2935152-supplementary.pdf
